# Supplementary material for: Accuracy and Safety Between Robot-Assisted and Conventional Freehand Fluoroscope-Assisted Placement of Pedicle Screws in Thoracolumbar Spine: Meta-Analysis
Source: Medicina (Kaunas). 2025 Apr 9;61(4):690. doi: 10.3390/medicina61040690 (PMC12028692; doi:10.3390/medicina61040690)
Supplement: Supplementary file 1 [file medicina-61-00690-s001.zip]

Archive with 1 entries (1 files):
- medicina-3519231-supplementary.pdf
